# Supplementary material for: Firing Activities of REM- and NREM-Preferring Neurons Are Differently Modulated by Fast Network Oscillations and Behavior in the Hippocampus, Prelimbic Cortex, and Amygdala
Source: eNeuro. 2025 May 23;12(5):ENEURO.0575-24.2025. doi: 10.1523/ENEURO.0575-24.2025 (PMC12118951; doi:10.1523/ENEURO.0575-24.2025)
Supplement: Figure 2-1 — Statistical details for Fig. 2 Number of neurons analyzed during extended sleep and the statistical tests used in Fig. 2. N and R denote NREM- and REM-preferring neurons, respectively. (A) The firing rate (FR) of each neuron was calculated for every NREM epoch during extended sleep. Each NREM epoch in which each cell’s FR was calculated is referred to as a “cell-epoch.” The total number of cell-epochs summed across all neurons and the total number of neurons used in these calculations are also reported. n.a., not applicable. (B) The FR of each neuron was calculated during the first and last NREM epoch of each extended sleep period. Each extended sleep period in which these values were computed for each cell is referred to as a “cell-period.” The total number of cell-periods summed across all neurons and the total number of neurons used in this analysis are provided. (D–G) The change in FR within fast network oscillations during the first and last NREM epochs was calculated for each cell in each extended sleep period. As in (B), each extended sleep period for which these values were calculated for each cell is referred to as a “cell-period”. In addition to the total number of cell-periods summed across neurons, the total number of neurons used in this analysis is also reported. Download Figure 2-1, XLS file. [file eneuro-12-ENEURO.0575-24.2025-s011.xls]

## Sheet: Sheet1
Panel	Data/	Number/Group	Statistical test	Statistics	Cohen’s d
	Comparison description
A	NREM-preferring cells in vCA1	n = 663 cell-epochs from 28 cells	Spearman’s correlation coefficients	ρ = -0.046	n.a.
				p = 0.231
	REM-preferring cells in vCA1	n = 1484 cell-epochs from 58 cells		ρ = -0.110	n.a.
				p = 2.277×10−5
	NREM-preferring cells in PL5	n = 1803 cell-epochs from 85 cells		ρ = -0.117	n.a.
				p = 6.473×10−7
	REM-preferring cells in PL5	n = 7310 cell-epochs from 303 cells		ρ = -0.097	n.a.
				p= 8.116×10−17
	NREM-preferring cells in BLA	n = 1009 cell-epochs from 41 cells		ρ = -0.084	n.a.
				p = 0.008
	REM-preferring cells in BLA	n = 3981cell-epochs from 159 cells		ρ = -0.079	n.a.
				p = 5.690×10−7
B	NREM-preferring cells in vCA1	n = 118 cell-periods from 28 cells	Wilcoxon signed-rank test	p = 0.054	d = 0.186
	REM-preferring cells in vCA1	n = 258 cell-periods from 58 cells		p = 0.001	d = 0.205
	NREM-preferring cells in PL5	n = 346 cell-periods from 85 cells		p = 9.009×10−5	d = 0.172
	REM-preferring cells in PL5	n = 1306 cell-periods from 303 cells		p= 2.326×10−12	d = 0.201
	NREM-preferring cells in BLA	n = 193 cell-periods from 41 cells		p = 0.288	d = 0.087
	REM-preferring cells in BLA	n = 780 cell-periods from 159 cells		p = 2.939×10−7	d = 0.155
D	Changes in mean FRs within SWRs across sleep
	NREM-preferring cells in vCA1	n = 118 cell-periods from 28 cells	Wilcoxon signed-rank test	p = 0.045	d = 0.285
	REM-preferring cells in vCA1	n = 258 cell-periods from 58 cells		p = 0.174	d = 0.122
	NREM-preferring cell vs REM-preferring cell in vCA1	N, n = 118 cell-periods from 28 cells	Mann-Whitney U test	p = 0.026	d = 0.243
		R, n = 258 cell-periods from 58 cells
	NREM-preferring cells in PL5	n = 346 cell-periods from 85 cells	Wilcoxon signed-rank test	p = 6.762×10−5	d = 0.348
	REM-preferring cells in PL5	n = 1306 cell-periods from 303 cells		p = 1.776×10−5	d = 0.118
	NREM-preferring cell vs REM-preferring cell in PL5	N, n = 346 cell-periods from 85 cells	Mann-Whitney U test	p = 0.223	d = 0.068
		R, n = 1306 cell-periods from 303 cells
	NREM-preferring cells in BLA	n = 183 cell-periods from 39 cells	Wilcoxon signed-rank test	p = 0.096	d = 0.059
	REM-preferring cells in BLA	n = 705 cell-periods from 144 cells		p = 0.153	d = 0.082
	NREM-preferring cell vs REM-preferring cell in BLA	N, n = 183 cell-periods from 39 cells	Mann-Whitney U test	p = 0.797	d = 0.091
		R, n = 705 cell-periods from144 cells
E	Changes in mean FRs within HFOs across sleep
	NREM-preferring cells in vCA1	n = 118 cell-periods from 28 cells	Wilcoxon signed-rank test	p = 0.067	d = 0.265
	REM-preferring cells in vCA1	n = 258 cell-periods from 58 cells		p = 0.067	d = 0.351
	NREM-preferring cell vs REM-preferring cell in vCA1	N, n = 118 cell-periods from 28 cells	Mann-Whitney U test	p = 0.298	d = 0.111
		R, n = 258 cell-periods from 58 cells
	NREM-preferring cells in PL5	n = 346 cell-periods from 85 cells	Wilcoxon signed-rank test	p = 9.768×10−5	d = 0.290
	REM-preferring cells in PL5	n = 1306 cell-periods from 303 cells		p = 3.005×10−5	d = 0.291
	NREM-preferring cell vs REM-preferring cell in PL5	N, n = 346 cell-periods from 85 cells	Mann-Whitney U test	p = 0.235	d = 0.001
		R, n = 1306 cell-periods from 303 cells
	NREM-preferring cells in BLA	n = 183 cell-periods from 39 cells	Wilcoxon signed-rank test	p = 0.118	d = 0.115
	REM-preferring cells in BLA	n = 705 cell-periods from 144 cells		p = 0.058	d = 0.109
	NREM-preferring cell vs REM-preferring cell in BLA	N, n = 183 cell-periods from 39 cells	Mann-Whitney U test	p = 0.042	d = 0.138
		R, n =705 cell-periods from 144 cells
F	Changes in mean FRs within cRipples across sleep
	NREM-preferring cells in vCA1	n = 118 cell-periods from 28 cells	Wilcoxon signed-rank test	p = 0.011	d = 0.129
	REM-preferring cells in vCA1	n = 258 cell-periods from 58 cells		p = 0.003	d = 0.088
	NREM-preferring cell vs REM-preferring cell in vCA1	N, n = 118 cell-periods from 28 cells	Mann-Whitney U test	p = 0.466	d = 0.026
		R, n = 258 cell-periods from 58 cells
	NREM-preferring cells in PL5	n = 346 cell-periods from 85 cells	Wilcoxon signed-rank test	p = 0.013	d = 0.131
	REM-preferring cells in PL5	n = 1306 cell-periods from 303 cells		p = 0.083	d = 0.055
	NREM-preferring cell vs REM-preferring cell in PL5	N, n = 346 cell-periods from 85 cells	Mann-Whitney U test	p = 0.246	d = 0.018
		R, n = 1306 cell-periods from 303 cells
	NREM-preferring cells in BLA	n = 183 cell-periods from 39 cells	Wilcoxon signed-rank test	p = 0.004	d = 0.105
	REM-preferring cells in BLA	n = 705 cell-periods from 144 cells		p = 0.023	d = 0.178
	NREM-preferring cell vs REM-preferring cell in BLA	N, n = 183 cell-periods from 39 cells	Mann-Whitney U test	p = 0.067	d = 0.088
		R, n =705 cell-periods from 144 cells
G	Changes in mean FRs within spindles across sleep
	NREM-preferring cells in vCA1	n = 118 cell-periods from 28 cells	Wilcoxon signed-rank test	p = 0.524	d = 0.151
	REM-preferring cells in vCA1	n = 258 cell-periods from 58 cells		p = 0.025	d = 0.205
	NREM-preferring cell vs REM-preferring cell in vCA1	N, n = 118 cell-periods from 28 cells	Mann-Whitney U test	p = 0.059	d = 0.251
		R, n = 258 cell-periods from 58 cells
	NREM-preferring cells in PL5	n = 346 cell-periods from 85 cells	Wilcoxon signed-rank test	p = 0.509	d = 0.015
	REM-preferring cells in PL5	n = 1306 cell-periods from 303 cells		p = 0.123	d = 0.022
	NREM-preferring cell vs REM-preferring cell in PL5	N, n = 346 cell-periods from 85 cells	Mann-Whitney U test	p = 0.171	d = 0.026
		R, n = 1306 cell-periods from 303 cells
	NREM-preferring cells in BLA	n = 183 cell-periods from 39 cells	Wilcoxon signed-rank test	p = 0.119	d = 0.086
	REM-preferring cells in BLA	n = 705 cell-periods from 144 cells		p = 8.795×10−6	d = 0.140
	NREM-preferring cell vs REM-preferring cell in BLA	N, n = 183 cell-periods from 39 cells	Mann-Whitney U test	p = 0.206	d = 0.048
		R, n = 705 cell-periods from 144 cells
