# Supplementary material for: Firing Activities of REM- and NREM-Preferring Neurons Are Differently Modulated by Fast Network Oscillations and Behavior in the Hippocampus, Prelimbic Cortex, and Amygdala
Source: eNeuro. 2025 May 23;12(5):ENEURO.0575-24.2025. doi: 10.1523/ENEURO.0575-24.2025 (PMC12118951; doi:10.1523/ENEURO.0575-24.2025)
Supplement: Figure 3-2 — Statistical details for Fig. 3 N and R denote NREM- and REM-preferring neurons, respectively. n.a., not applicable. Download Figure 3-2, XLS file. [file eneuro-12-ENEURO.0575-24.2025-s014.xls]

## Sheet: Sheet1
Panel	Data/	Number/Group	Statistical test	Statistics	p value	Cohen’s d
	Comparison description
B top	FR gains within SWRs
	vCA1	N, n = 28 cells	Mann-Whitney U test	U = 474.0	p = 0.002	d = 0.533
		R, n = 58 cells
	PL5	N, n = 85 cells		U = 6009.0	p = 5.626×10-14	d = 0.862
		R, n = 303 cells
	BLA	N, n = 39 cells		U = 1689.0	p = 1.381×10-4	d = 0.548
		R, n = 144 cells
B bottom	The correlation between FR gains within SWRs and REM-preference indices
	vCA1	n = 92 cells	Spearman’s correlation coefficients	ρ = 0.347	p = 7.007×10-4	n.a.
	PL5	n = 418 cells		ρ = 0.469	p = 3.101×10-24	n.a.
	BLA	n = 191 cells		ρ = 0.246	p = 6.136×10-4	n.a.
C top	FR gains within HFOs
	vCA1	N, n = 28 cells	Mann-Whitney U test	U = 791.0	p = 0.850	d = 0.247
		R, n = 58 cells
	PL5	N, n = 85 cells		U = 9237.0	p = 6.785×10-5	d = 0.211
		R, n = 303 cells
	BLA	N, n = 39 cells		U = 1945.0	p = 0.003	d = 0.429
		R, n = 144 cells
C bottom	The correlation between FR gains within HFOs and REM-preference indices
	vCA1	n = 92 cells	Spearman’s correlation coefficients	ρ = 0.108	p = 0.304	n.a.
	PL5	n= 418 cells		ρ = 0.128	p = 0.009	n.a.
	BLA	n = 191 cells		ρ = 0.234	p = 0.001	n.a.
D top	FR gains within cRipples
	vCA1	N, n = 28 cells	Mann-Whitney U test	U = 1035.0	p = 0.040	d = 0.572
		R, n = 58 cells
	PL5	N, n = 85 cells		U = 12418.0	p = 0.615	d = 0.098
		R, n = 303 cells
	BLA	N, n = 39 cells		U = 3347.0	p = 0.066	d = 0.294
		R, n = 144 cells
D bottom	The correlation between FR gains within cRipples and REM-preference indices
	vCA1	n = 92 cells	Spearman’s correlation coefficients	ρ = −0.247	p = 0.017	n.a.
	PL5	n = 418 cells		ρ = −0.094	p = 0.054	n.a.
	BLA	n = 191 cells		ρ = −0.172	p = 0.017	n.a.
E top	FR gains within spindles
	vCA1	N, n = 28 cells	Mann-Whitney U test	U = 406.0	p = 1.862×10-4	d = 0.892
		R, n = 58 cells
	PL5	N, n = 85 cells		U = 6533.0	p = 3.838×10-12	d = 0.841
		R, n = 303 cells
	BLA	N, n = 39 cells		U = 1530.0	p = 1.340×10-5	d = 0.769
		R, n = 144 cells
E bottom	The correlation between FR gains within spindles and REM-preference indices
	vCA1	n = 92 cells	Spearman’s correlation coefficients	ρ = 0.425	p = 2.392×10-5	n.a.
	PL5	n = 418 cells		ρ = 0.362	p = 2.143×10-14	n.a.
	BLA	n = 191 cells		ρ = 0.347	p = 8.637×10-7	n.a.
