# Supplementary material for: Firing Activities of REM- and NREM-Preferring Neurons Are Differently Modulated by Fast Network Oscillations and Behavior in the Hippocampus, Prelimbic Cortex, and Amygdala
Source: eNeuro. 2025 May 23;12(5):ENEURO.0575-24.2025. doi: 10.1523/ENEURO.0575-24.2025 (PMC12118951; doi:10.1523/ENEURO.0575-24.2025)
Supplement: Figure 4-2 — Statistical details for Fig. 4 NN: pairs of NREM-preferring neurons; RR: pairs of REM-preferring neurons; NR: pairs consisting of one NREM- and one REM-preferring neuron. n.a., not applicable. Download Figure 4-2, XLS file. [file eneuro-12-ENEURO.0575-24.2025-s016.xls]

## Sheet: Sheet1
Panel	Data/	Number/Group	Statistical test		Post hoc test
	Comparison description
B top	Coactivity within SWRs
	vCA1 pairs	NN, n = 56 pairs	Kruskal-Wallis test	H = 4.419	n.a.
		RR, n = 315 pairs		p = 0.109
		NR, n = 284 pairs
	PL5 pairs	NN, n = 597 pairs	Kruskal-Wallis test	H = 678.79	Steel-Dwass	NN vs RR	p = 7.754×10−11
		RR, n = 5895 pairs		p = 4.00×10−148		NN vs NR	p = 9.283×10−9
		NR, n = 3343 pairs				RR vs NR	p < 10−323
	BLA pairs	NN, n = 108 pairs	Kruskal-Wallis test	H = 152.82	Steel-Dwass	NN vs RR	p = 0.030
		RR, n = 1713 pairs		p = 6.53×10−34		NN vs NR	p = 0.232
		NR, n = 865 pairs				RR vs NR	p < 10−323
B bottom	Coactivity within SWRs vs. product of REM-preference indices
	vCA1 pairs	n = 737 pairs	Spearman’s correlation coefficients	ρ = 0.075	n.a.
				p = 0.040
	PL5 pairs	n = 11343 pairs	Spearman’s correlation coefficients	ρ = 0.246	n.a.
				p = 1.600×10−155
	BLA pairs	n = 3028 pairs	Spearman’s correlation coefficients	ρ = 0.215	n.a.
				p = 5.001×10−33
C top	Coactivity within HFOs
	vCA1 pairs	NN, n = 56 pairs	Kruskal-Wallis test	H = 5.389	n.a.
		RR, n = 315 pairs		p = 0.068
		NR, n = 284 pairs
	PL5 pairs	NN, n = 597 pairs	Kruskal-Wallis test	H = 413.06	Steel-Dwass	NN vs RR	p = 2.462×10−6
		RR, n = 5895 pairs		p = 2.01×10−90		NN vs NR	p = 1.496×10−6
		NR, n = 3343 pairs				RR vs NR	p < 10−323
	BLA pairs	NN, n = 108 pairs	Kruskal-Wallis test	H = 100.32	Steel-Dwass	NN vs RR	p = 0.012
		RR, n = 1713 pairs		p = 1.64×10−22		NN vs NR	p = 0.733
		NR, n = 865 pairs				RR vs NR	p = 2.642×10−14
C bottom	Coactivity within HFOs vs. product of REM-preference indices
	vCA1 pairs	n = 737 pairs	Spearman’s correlation coefficients	ρ = 0.109	n.a.
				p = 0.003
	PL5 pairs	n = 11343 pairs	Spearman’s correlation coefficients	ρ = 0.214	n.a.
				p =7.191×10−118
	BLA pairs	n = 3028 pairs	Spearman’s correlation coefficients	ρ = 0.171	n.a.
				p = 3.156×10−21
D top	Coactivity within cRipples
	vCA1 pairs	NN, n = 56 pairs	Kruskal-Wallis test	H = 3.212	n.a.
		RR, n = 315 pairs		p = 0.201
		NR, n = 284 pairs
		NN, n = 597 pairs	Kruskal-Wallis test	H = 158.05	Steel-Dwass	NN vs RR	p = 1.478×10−3
	PL5 pairs	RR, n = 5895 pairs		p = 4.79×10−35		NN vs NR	p = 5.174×10−14
		NR, n = 3343 pairs				RR vs NR	p < 10−323
		NN, n = 108 pairs	Kruskal-Wallis test	H = 106.970	Steel-Dwass	NN vs RR	p =1.073×10−3
	BLA pairs	RR, n = 1713 pairs		p = 5.92×10−24		NN vs NR	p = 0.995
		NR, n = 865 pairs				RR vs NR	p = 2.987×10−14
D bottom	Coactivity within cRipples vs. product of REM-preference indices
	vCA1 pairs	n = 737 pairs	Spearman’s correlation coefficients	ρ = 0.058	n.a.
				p = 0.119
	PL5 pairs	n = 11343 pairs	Spearman’s correlation coefficients	ρ = 0.140	n.a.
				p = 1.416×10−50
	BLA pairs	n = 3028 pairs	Spearman’s correlation coefficients	ρ = 0.192	n.a.
				p = 2.611×10−26
E top	Coactivity within spindles
	vCA1 pairs	NN, n = 56 pairs	Kruskal-Wallis test	H = 13.441	Steel-Dwass	NN vs RR	p = 0.337
		RR, n = 315 pairs		p = 0.001		NN vs NR	p = 0.958
		NR, n = 284 pairs				RR vs NR	p = 7.125×10−4
		NN, n = 597 pairs	Kruskal-Wallis test	H = 296.65	Steel-Dwass	NN vs RR	p = 0.410
	PL5 pairs	RR, n = 5895 pairs		p = 3.83×10−65		NN vs NR	p = 6.026×10−10
		NR, n = 3343 pairs				RR vs NR	p < 10−323
		NN, n = 108 pairs	Kruskal-Wallis test	H = 218.1	Steel-Dwass	NN vs RR	p = 0.021
	BLA pairs	RR, n = 1713 pairs		p = 4.36×10−48		NN vs NR	p = 0.020
		NR, n = 865 pairs				RR vs NR	p < 10−323
E bottom	Coactivity within spindles vs. product of REM-preference indices
	vCA1 pairs	n = 737 pairs	Spearman’s correlation coefficients	ρ = 0.135	n.a.
				p = 2.254×10−4
	PL5 pairs	n = 11343 pairs	Spearman’s correlation coefficients	ρ = 0.210	n.a.
				p = 2.051×10−113
	BLA pairs	n = 3028 pairs	Spearman’s correlation coefficients	ρ = 0.265	n.a.
				p = 5.731×10−50
