# Supplementary material for: Firing Activities of REM- and NREM-Preferring Neurons Are Differently Modulated by Fast Network Oscillations and Behavior in the Hippocampus, Prelimbic Cortex, and Amygdala
Source: eNeuro. 2025 May 23;12(5):ENEURO.0575-24.2025. doi: 10.1523/ENEURO.0575-24.2025 (PMC12118951; doi:10.1523/ENEURO.0575-24.2025)
Supplement: Figure 5-1 — Statistical details for Fig. 5 NN: NREM-preferring neuron pairs; RR: REM-preferring neuron pairs; NR and RN: pairs consisting of one NREM- and one REM-preferring neuron, where the order of ‘N’ and ‘R’ corresponds to the order of brain regions for the constituent neurons. n.a., not applicable. Download Figure 5-1, XLS file. [file eneuro-12-ENEURO.0575-24.2025-s017.xls]

## Sheet: Sheet1
Panel	Data/	Number/Group	Statistical test		Post hoc test
	Comparison description
A top	Coactivity within SWRs
	vCA1-PL5 pairs	NN, n = 264 pairs	Kruskal-Wallis test	H = 31.46	Steel-Dwass	NN vs RR	p = 1.01×10−7
		RR, n = 2232 pairs		p = 6.80×10−7		NN vs NR	p = 1.91×10−7
		NR, n = 1066 pairs				NN vs RN	p = 7.32×10−4
		RN, n = 491 pairs				RR vs NR	p = 0.46
						RR vs RN	p = 0.91
						NR vs RN	p = 0.99
	vCA1–BLA pairs	NN, n = 151 pairs	Kruskal-Wallis test	H = 87.966	Steel-Dwass	NN vs RR	p = 0.824
		RR, n = 1185 pairs		p = 5.99×10−19		NN vs NR	p = 6.41×10−7
		NR, n = 558 pairs				NN vs RN	p = 0.076
		RN, n = 287 pairs				RR vs NR	p = 4.86×10−14
						RR vs RN	p = 0.033
						NR vs RN	p = 9.10×10−4
	PL5–BLA pairs	NN, n = 337 pairs	Kruskal-Wallis test	H = 236.88	Steel-Dwass	NN vs RR	p = 0.99
		RR, n = 3557 pairs		p = 4.50×10−51		NN vs NR	p = 5.03×10−13
		NR, n = 827 pairs				NN vs RN	p = 0.016
		RN, n = 1154 pairs				RR vs NR	p < 10−323
						RR vs RN	p = 1.02×10−7
						NR vs RN	p = 4.02×10−14
A bottom	Coactivity within SWRs vs. product of REM-preference indices
	vCA1–PL5 pairs	n = 4772 pairs	Spearman’s correlation coefficients	ρ = 0.010	n.a.
				p =0.450
	vCA1–BLA pairs	n = 2485 pairs	Spearman’s correlation coefficients	ρ = 0.159	n.a.
				p = 1.484×10−15
	PL5–BLA pairs	n = 6730 pairs	Spearman’s correlation coefficients	ρ = 0.193	n.a.
				p = 2.322×10−57
B top	Coactivity within HFOs
	vCA1–PL5 pairs	NN, n = 264 pairs	Kruskal-Wallis test	H = 29.845	Steel-Dwass	NN vs RR	p = 0.004
		RR, n = 2232 pairs		p = 1.487×10−6		NN vs NR	p = 0.073
		NR, n = 1066 pairs				NN vs RN	p = 2.549×10−5
		RN, n = 491 pairs				RR vs NR	p = 0.620
						RR vs RN	p = 5.619×10−4
						NR vs RN	p = 8.406×10−4
	vCA1–BLA pairs	NN, n = 151 pairs	Kruskal-Wallis test	H = 87.253	Steel-Dwass	NN vs RR	p = 0.999
		RR, n = 1185 pairs		p = 8.52×10−19		NN vs NR	p = 7.992×10−4
		NR, n = 558 pairs				NN vs RN	p = 0.156
		RN, n = 287 pairs				RR vs NR	p = 5.007×10−4
						RR vs RN	p = 4.464×10−4
						NR vs RN	p = 0.104
	PL5–BLA pairs	NN, n = 337 pairs	Kruskal-Wallis test	H=187.00	Steel-Dwass	NN vs RR	p = 0.575
		RR, n = 3557 pairs		p = 2.72×10−40		NN vs NR	p = 3.786×10−13
		NR, n = 827 pairs				NN vs RN	p = 0.603
		RN, n = 1154 pairs				RR vs NR	p < 10−323
						RR vs RN	4.548×10−6
						NR vs RN	p = 6.029×10−14
B bottom	Coactivity within HFOs vs. product of REM-preference indices
	vCA1–PL5 pairs	n = 4772 pairs	Spearman’s correlation coefficients	ρ = 0.050	n.a.
				p = 5.619×10−4
	vCA1–BLA pairs	n = 2485 pairs	Spearman’s correlation coefficients	ρ = 0.179	n.a.
				p = 2.269×10−19
	PL5–BLA pairs	n = 6730 pairs	Spearman’s correlation coefficients	ρ = 0.170	n.a.
				p = 1.425×10−44
C top	Coactivity within cRipples
	vCA1–PL5 pairs	NN, n = 264 pairs	Kruskal-Wallis test	H = 3.518	n.a.
		RR, n = 2232 pairs		p = 0.319
		NR, n = 1066 pairs
		RN, n = 491 pairs
	vCA1–BLA pairs	NN, n = 151 pairs	Kruskal-Wallis test	H = 48.626	Steel-Dwass	NN vs RR	p = 0.665
		RR, n = 1185 pairs		p = 1.550×10−10		NN vs NR	p = 0.189
		NR, n = 558 pairs				NN vs RN	p = 0.907
		RN, n = 287 pairs				RR vs NR	p = 3.469×10−11
						RR vs RN	p = 0.005
						NR vs RN	p = 0.268
	PL5–BLA pairs	NN, n = 337 pairs	Kruskal-Wallis test	H = 88.342	Steel-Dwass	NN vs RR	p = 0.187
		RR, n = 3557 pairs		p = 4.97×10−19		NN vs NR	p = 6.353×10−6
		NR, n = 827 pairs				NN vs RN	p = 3.980×10−4
		RN, n = 1154 pairs				RR vs NR	p = 4.852×10−7
						RR vs RN	p = 1.086×10−7
						NR vs RN	p = 0.068
C bottom	Coactivity within cRipples vs. product of REM-preference indices
	vCA1–PL5 pairs	n = 4772 pairs	Spearman’s correlation coefficients	ρ = 0.037	n.a.
				p = 0.010
	vCA1–BLA pairs	n = 2485 pairs	Spearman’s correlation coefficients	ρ = 0.115	n.a.
				p = 8.945×10−9
	PL5–BLA pairs	n = 6730 pairs	Spearman’s correlation coefficients	ρ = 0.140	n.a.
				p = 1.163×10−30
D top	Coactivity within spindles
	vCA1–PL5 pairs	NN, n = 264 pairs	Kruskal-Wallis test	H = 27.019	Steel-Dwass	NN vs RR	p = 0.908
		RR, n = 2232 pairs		p = 5.835×10−6		NN vs NR	p = 0.973
		NR, n = 1066 pairs				NN vs RN	p = 0.080
		RN, n = 491 pairs				RR vs NR	p = 0.128
						RR vs RN	p = 9.523×10−7
						NR vs RN	p = 0.017
	vCA1–BLA pairs	NN, n = 151 pairs	Kruskal-Wallis test	H =141.53	Steel-Dwass	NN vs RR	p = 0.003
		RR, n = 1185 pairs		p = 1.77×10−30		NN vs NR	p = 0.115
		NR, n = 558 pairs				NN vs RN	p = 0.926
		RN, n = 287 pairs				RR vs NR	p = 6.217×10−15
						RR vs RN	p = 4.371×10−10
						NR vs RN	p = 0.058
	PL5–BLA pairs	NN, n = 337 pairs	Kruskal-Wallis test	H =286.89	Steel-Dwass	NN vs RR	p = 0.99
		RR, n = 3557 pairs		p = 6.83×10−62		NN vs NR	p = 1.485×10−15
		NR, n = 827 pairs				NN vs RN	p = 1.732×10−8
		RN, n = 1154 pairs				RR vs NR	p < 10−323
						RR vs RN	p < 10−323
						NR vs RN	p = 0.015
D bottom	Coactivity within spindles vs. product of REM-preference indices
	vCA1–PL5 pairs	n = 4772 pairs	Spearman’s correlation coefficients	ρ = 0.096	n.a.
				p = 3.623×10−11
	vCA1–BLA pairs	n = 2485 pairs	Spearman’s correlation coefficients	ρ = 0.216	n.a.
				p = 1.164×10−27
	PL5–BLA pairs	n = 6730 pairs	Spearman’s correlation coefficients	ρ = 0.233	n.a.
				p = 6.258×10−84
	Data/	Number/Group	Statistical test		Post hoc test		Cohen’s d
	Comparison description
E	NREM-preferring neuron response index for SWRs
	PL5	N, n = 79 cells	Mann-Whitney U test	U = 12528.0	n.a.		d = 0.363
	(7556 ± 523 events from 7 rats)	R, n = 268 cells		p = 0.013
	BLA	N, n = 34 cells	Mann-Whitney U test	U = 2990.0	n.a.		d = 0.966
	(7901 ± 700 events from 7 rats)	R, n = 116 cells		p = 4.934×10−6
F	NREM-preferring neuron response index for HFOs
	vCA1	N, n = 24 cells	Mann-Whitney U test	U = 772.0	n.a.		d = 1.007
	(11306 ± 1112 events from 7 rats)	R, n = 43 cells		p = 8.345×10−4
	PL5	N, n = 65 cells	Mann-Whitney U test	U = 8527.0	n.a.		d = 0.316
	(12039 ± 1027 events from 7 rats)	R, n = 215 cells		p = 0.007
G	NREM-preferring neuron response index for cRipples
	vCA1	N, n = 27 cells	Mann-Whitney U test	U = 858.0	n.a.		d = 0.171
	(1818 ± 131 events from 7 rats)	R, n = 55 cells		p = 0.256
	BLA	N, n = 33 cells	Mann-Whitney U test	U = 2339.0	n.a.		d = 0.745
	(1714 ± 103 events from 6 rats)	R, n = 101 cells		p = 5.197×10−4
H	NREM-preferring neuron response index for spindles
	vCA1	N, n = 27 cells	Mann-Whitney U test	U = 949.0	n.a.		d = 0.575
	(1325 ± 94 events from 7 rats)	R, n = 55 cells		p = 0.042
	BLA	N, n = 33 cells	Mann-Whitney U test	U = 2679.0	n.a.		d = 1.286
	(1337 ± 109 events from 6 rats)	R, n = 101 cells		p = 1.730×10−7
