# Supplementary material for: Firing Activities of REM- and NREM-Preferring Neurons Are Differently Modulated by Fast Network Oscillations and Behavior in the Hippocampus, Prelimbic Cortex, and Amygdala
Source: eNeuro. 2025 May 23;12(5):ENEURO.0575-24.2025. doi: 10.1523/ENEURO.0575-24.2025 (PMC12118951; doi:10.1523/ENEURO.0575-24.2025)
Supplement: Figure 6-1 — Statistical details for Fig. 6 N and R indicate NREM- and REM-preferring neurons, respectively. n.a., not applicable. Download Figure 6-1, XLS file. [file eneuro-12-ENEURO.0575-24.2025-s018.xls]

## Sheet: Sheet1
Panel	Data/	Number/Group	Statistical test	Statistics	p value	Cohen’s d
	Comparison description
A	Mean FRs of vCA1 during NREM	N, n = 28 neurons	Mann-Whitney U test	U = 1059.0	p = 0.023	d = 0.693
	Mean FRs of vCA1 during REM	R, n = 58 neurons		U = 568.0	p = 0.025	d = 0.451
	Mean FRs of vCA1 during awake			U = 1142.0	p = 0.002	d = 0.832
	Mean FRs of PL5 during NREM	N, n = 85 neurons		U = 16086.0	p = 4.466×10−4	d = 0.537
	Mean FRs of PL5 during REM	R, n = 303 neurons		U = 5509.5	p = 7.435×10−16	d = 0.976
	Mean FRs of PL5 during awake			U = 15934.0	p = 8.241×10−8	d = 0.420
	Mean FRs of BLA during NREM	N, n = 41 neurons		U = 4478.0	p = 2.279×10−4	d = 0.783
	Mean FRs of BLA during REM	R, n = 159 neurons		U = 2537.0	p = 0.029	d = 0.329
	Mean FRs of BLA during awake			U = 4670.0	p = 1.981×10−5	d = 0.782
B	The correlation between FRs during awake and REM-preference indices
	vCA1	n = 92 neurons	Spearman’s correlation coefficient	ρ = −0.393	p = 1.085×10−4	n.a.
	PL5	n = 418 neurons		ρ = −0.225	p = 3.244×10−6	n.a.
	BLA	n = 209 neurons		ρ = −0.447	p = 1.185×10−11	n.a.
C top	FR gains within awake SWRs
	vCA1	N, n = 28 neurons	Mann-Whitney U test	U = 368.0	p = 4.365×10−5	d = 0.820
		R, n = 58 neurons
	PL5	N, n = 85 neurons		U = 11035.0	p = 0.044	d = 0.099
		R, n = 303 neurons
	BLA	N, n = 39 neurons		U = 1838.0	p = 9.538×10−4	d = 0.434
		R, n = 144 neurons
C bottom	The correlation between FR gains within awake SWRs and REM-preference indices
	vCA1	n = 92 neurons	Spearman’s correlation coefficient	ρ = 0.449	p = 7.245×10−6	n.a.
	PL5	n = 418 neurons		ρ = 0.220	p =5.760×10−6	n.a.
	BLA	n = 191 neurons		ρ = 0.242	p = 7.566×10−4	n.a.
F top	FR gains during shocks
	vCA1	N, n = 28 neurons	Mann-Whitney U test	U = 574.5	p = 0.029	d = 0.405
		R, n = 58 neurons
	PL5	N, n = 85 neurons		U = 12277.0	p = 0.511	d = 0.265
		R, n = 303 neurons
	BLA	N, n = 41 neurons		U = 2350.5	p = 0.006	d = 0.450
		R, n = 159 neurons
F bottom	The correlation between FR gains during shocks and REM-preference indices
	vCA1	n = 92 neurons	Spearman’s correlation coefficient	ρ = 0.202	p = 0.074	n.a.
	PL5	n = 418 neurons		ρ = 0.111	p = 0.040	n.a.
	BLA	n = 209 neurons		ρ = 0.279	p = 0.002	n.a.
