# Supplementary material for: Firing Activities of REM- and NREM-Preferring Neurons Are Differently Modulated by Fast Network Oscillations and Behavior in the Hippocampus, Prelimbic Cortex, and Amygdala
Source: eNeuro. 2025 May 23;12(5):ENEURO.0575-24.2025. doi: 10.1523/ENEURO.0575-24.2025 (PMC12118951; doi:10.1523/ENEURO.0575-24.2025)
Supplement: Figure 7-2 — Statistical details for Extended Data Fig. 7-1 NN, NREM-preferring neuron pairs; RR, REM-preferring neuron pairs; NR: pairs consisting of one NREM- and one REM-preferring neuron. n.a., not applicable. Download Figure 7-2, XLS file. [file eneuro-12-ENEURO.0575-24.2025-s020.xls]

## Sheet: Sheet1
Panel	Data/	Number/Group	Statistical test		Post hoc test
	Comparison description
A top	Coactivity within SWRs during baseline session
	vCA1 pairs	NN, n = 89 pairs	Kruskal-Wallis test	H = 4.191	n.a.
		RR, n = 64 pairs		p = 0.123
		NR, n = 156 pairs
	PL5 pairs	NN, n = 333 pairs	Kruskal-Wallis test	H = 6.323	Steel-Dwass	NN vs RR	p = 0.044
		RR, n = 1803 pairs		p = 0.042		NN vs NR	p = 0.442
		NR, n = 1217 pairs				RR vs NR	p = 0.049
	BLA pairs	NN, n = 108 pairs	Kruskal-Wallis test	H = 1.864	n.a.
		RR, n = 1713 pairs		p = 0.394
		NR, n = 865 pairs
A bottom	Coactivity within SWRs during baseline session vs. product of REM-preference indices
	vCA1 pairs	n = 737 pairs	Spearman’s correlation coefficients	ρ = 0.066	n.a.
				p = 0.184
	PL5 pairs	n = 11343 pairs	Spearman’s correlation coefficients	ρ = 0.037	n.a.
				p = 0.014
	BLA pairs	n = 2832 pairs	Spearman’s correlation coefficients	ρ = 0.082	n.a.
				p = 0.008
B top	Coactivity within SWRs during conditioning session
	vCA1 pairs	NN, n = 74 pairs	Kruskal-Wallis test	H = 8.361	Steel-Dwass	NN vs RR	p = 0.005
		RR, n = 113 pairs		p = 0.015		NN vs NR	p = 0.017
		NR, n = 157 pairs				RR vs NR	p = 0.514
	PL5 pairs	NN, n = 299 pairs	Kruskal-Wallis test	H = 413.06	Steel-Dwass	NN vs RR	p = 2.250×10−4
		RR, n = 2709 pairs		p = 2.461×10−5		NN vs NR	p = 0.063
		NR, n = 1596 pairs				RR vs NR	p = 6.330×10−4
	BLA pairs	NN, n = 35 pairs	Kruskal-Wallis test	H = 11.872	Steel-Dwass	NN vs RR	p = 0.016
		RR, n = 962 pairs		p = 0.003		NN vs NR	p = 0.100
		NR, n = 393 pairs				RR vs NR	p = 0.057
B bottom	Coactivity within SWRs during conditioning session vs. product of REM-preference indices
	vCA1 pairs	n = 737 pairs	Spearman’s correlation coefficients	ρ = 0.042	n.a.
				p = 0.272
	PL5 pairs	n = 11343 pairs	Spearman’s correlation coefficients	ρ = 0.041	n.a.
				p =3.724×10−4
	BLA pairs	n = 2832 pairs	Spearman’s correlation coefficients	ρ = -0.044	n.a.
				p = 0.061
