# Supplementary material for: Firing Activities of REM- and NREM-Preferring Neurons Are Differently Modulated by Fast Network Oscillations and Behavior in the Hippocampus, Prelimbic Cortex, and Amygdala
Source: eNeuro. 2025 May 23;12(5):ENEURO.0575-24.2025. doi: 10.1523/ENEURO.0575-24.2025 (PMC12118951; doi:10.1523/ENEURO.0575-24.2025)
Supplement: Figure 7-3 — Statistical details for Fig. 7 NN: pairs of NREM-preferring neurons; RR: pairs of REM-preferring neurons; NR and RN: pairs consisting of one NREM- and one REM-preferring neuron, where the order of ‘N’ and ‘R’ corresponds to the order of brain regions for the constituent neurons. n.a., not applicable. Download Figure 7-3, XLS file. [file eneuro-12-ENEURO.0575-24.2025-s021.xls]

## Sheet: Sheet1
Panel	Data/	Number/Group	Statistical test		Post hoc test
	Comparison description
A top	Coactivity within SWRs during baseline session
	vCA1–PL5 pairs	NN, n = 189 pairs	Kruskal-Wallis test	H = 6.967	n.a.
		RR, n = 581 pairs		p = 0.073
		NR, n = 717 pairs
		RN, n = 84 pairs
	vCA1–BLA pairs	NN, n = 126 pairs	Kruskal-Wallis test	H = 6.219	n.a.
		RR, n = 317 pairs		p = 0.101
		NR, n = 391 pairs
		RN, n = 99 pairs
	PL5–BLA pairs	NN, n = 127 pairs	Kruskal-Wallis test	H = 13.451	Steel-Dwass	NN vs. RR	p = 0.445
		RR, n = 1203 pairs		p = 0.004		NN vs. NR	p = 0.5001
		NR, n = 228 pairs				NN vs. RN	p = 0.018
		RN, n = 441 pairs				RR vs. NR	p = 0.991
						RR vs. RN	p = 0.010
						NR vs. RN	p = 0.229
A bottom	Coactivity within SWRs during baseline session vs. product of REM-preference indices
	vCA1–PL5 pairs	n = 1961 pairs	Spearman’s correlation coefficient	ρ = 0.042	n.a.
				p = 0.065
	vCA1–BLA pairs	n = 1279 pairs	Spearman’s correlation coefficient	ρ = 0.015	n.a.
				p = 0.586
	PL5–BLA pairs	n = 2573 pairs	Spearman’s correlation coefficient	ρ = 0.056	n.a.
				p = 0.004
B top	Coactivity within SWRs during conditioning session
	vCA1–PL5 pairs	NN, n = 287 pairs	Kruskal-Wallis test	H = 12.878	Steel-Dwass	NN vs. RR	p = 0.968
		RR, n = 864 pairs		p = 0.005		NN vs. NR	p = 0.071
		NR, n = 811 pairs				NN vs. RN	p = 0.997
		RN, n = 190 pairs				RR vs. NR	p = 0.016
						RR vs. RN	p = 0.913
						NR vs. RN	p = 0.081
	vCA1–BLA pairs	NN, n = 151 pairs	Kruskal-Wallis test	H = 47.162	Steel-Dwass	NN vs. RR	p = 1.473×10−5
		RR, n = 1185 pairs		p = 3.21×10−10		NN vs. NR	p = 0.057
		NR, n = 558 pairs				NN vs. RN	p = 0.733
		RN, n = 287 pairs				RR vs. NR	p = 0.002
						RR vs. RN	p = 7.224×10−7
						NR vs. RN	p = 0.149
	PL5–BLA pairs	NN, n = 64 pairs	Kruskal-Wallis test	H = 16.968	Steel-Dwass	NN vs. RR	p = 0.999
		RR, n = 1596 pairs		p = 7.175×10−4		NN vs. NR	p = 0.994
		NR, n = 275 pairs				NN vs. RN	p = 0.423
		RN, n = 369 pairs				RR vs. NR	p = 0.669
						RR vs. RN	p = 0.001
						NR vs. RN	p = 0.001
B bottom	Coactivity within SWRs during conditioning session vs. product of REM-preference indices
	vCA1–PL5 pairs	n = 3815 pairs	Spearman’s correlation coefficient	ρ = −0.050	n.a.
				p = 0.002
	vCA1–BLA pairs	n = 1791 pairs	Spearman’s correlation coefficient	ρ = −0.101	n.a.
				p = 1.945×10−5
	PL5–BLA pairs	n = 4450 pairs	Spearman’s correlation coefficient	ρ = −0.044	n.a.
				p = 0.003
